# Supplementary material for: Risk Factors for Postoperative Intra-Abdominal Abscess in Pediatric Perforated Appendicitis Following Laparoscopic Appendectomy: A Multicenter Analysis
Source: Children (Basel). 2024 Nov 14;11(11):1385. doi: 10.3390/children11111385 (PMC11592868; doi:10.3390/children11111385)
Supplement: Supplementary file 1 [file children-11-01385-s001.zip]

Archive with 1 entries (1 files):
- children-3300626-supplementary.xls
