# Supplementary material for: Risk Factors for Postoperative Intra-Abdominal Abscess in Pediatric Perforated Appendicitis Following Laparoscopic Appendectomy: A Multicenter Analysis
Source: Children (Basel). 2024 Nov 14;11(11):1385. doi: 10.3390/children11111385 (PMC11592868; doi:10.3390/children11111385)
Supplement: Supplementary file 1 [file children-11-01385-s001.zip › children-3300626-supplementary.xls]

## Sheet: Sheet1
Hospital 1. A 2. B 3. C 4. D	Sex 1: male 2.female	Birth date	Date of ER arrival	Discharge	Operation	Age(years)	Height (meter)	Weight (kg)	BMI	duration of sx	hours: Symptom ~ operation	temperature	WBC (first visit)	seg% (first visit)	CRP (first visit) (mg/dL)	singleport	multiport	Grade (3,4,5)	appendicolith yes 1, no 0	free appendicolith at op. yes 1, no 0	operation time (min)	Drain yes 1, no 0	postop Fever	over 38 and over 3 days	over 38 and over 5 days	over 37.5 and over 3 days	over 37.5 and over 5 days		oral anti at discharge yes 1, no 0	Complications yes 1	IAA	complicated fluid	superficial wound infection	Ileus	bleeding	re-admission yes 1, no 0
1	1	1999-12-08	2018-02-09	2018-02-11	2018-02-09	18.1863	1.83	72	21.4996	65	68	37.1	13610	75.5	1.49	0	1	3	1	0	46	1		0	0	0	0		1	0	0	0	0	0	0	0
1	2	2008-01-30	2018-02-15	2018-02-22	2018-02-15	10.0521	1.5	43	19.1111	110	115	38	13380	90.9	25.1	0	1	4	1	0	32	1		0	0	0	0		1	0	0	0	0	0	0	0
1	1	2007-05-28	2018-04-18	2018-04-25	2018-04-18	10.8986	1.39	37	19.1501	360	367	38.6	18470	88.5	14.64	0	1	5	1	1	133	1		1	0	1	1		1	0	0	0	0	0	0	0
1	1	2009-11-03	2018-05-18	2018-05-25	2018-05-19	8.54521	1.33	27	15.2637	41	46	39	16080	86.9	1.58	0	1	5	1	1	74	1		0	0	1	1		0	1	1	0	0	0	0	1
1	1	2012-02-15	2018-06-28	2018-07-01	2018-06-29	6.3726	1.267	28	17.4423	26	35	38	18690	83.3	5.18	1	0	3	1	0	36	0		0	0	0	0		1	0	0	0	0	0	0	0
1	1	2005-02-21	2018-07-01	2018-07-04	2018-07-01	13.3644	1.59	48	18.9866	48	51	38	13420	80.9	4.26	0	1	3	0	0	39	1		0	0	0	0		0	0	0	0	0	0	0	0
1	1	2012-08-24	2018-07-14	2018-07-17	2018-07-15	5.89315	1.11	17	13.7976	28	35	37.8	17820	86.9	9.66	0	1	3	1	0	27	0		0	0	0	0		1	0	0	0	0	0	0	0
1	2	2013-12-11	2018-08-02	2018-08-07	2018-08-02	4.64384	1.13	20.3	15.8979	19	25	38.1	19140	82	0.41	0	1	3	0	0	43	1		0	0	1	0		1	0	0	0	0	0	0	0
1	2	2009-01-12	2018-10-01	2018-10-08	2018-10-01	9.72329	1.431	39.4	19.2405	48	58	39.3	14610	80.6	21.65	0	1	4	1	1	73	1		1	1	1	1		1	1	1	0	0	0	0	0
1	2	2010-01-08	2018-10-27	2018-10-30	2018-10-27	8.80548	1.369	24.4	13.0192	30	36	37.7	19740	87.5	11.94	0	1	4	1	0	53	1		0	0	0	0		1	0	0	0	0	0	0	0
1	2	2002-11-30	2018-10-28	2018-10-31	2018-10-29	15.9233	1.65	43.8	16.0882	48	54	37.6	22910	87.1	7.3	1	0	3	1	0	38	0		0	0	0	0		1	0	0	0	0	0	0	0
1	1	2003-12-02	2018-11-24	2018-12-02	2018-11-24	14.989	1.54	63.9	26.9438	23	28	38.7	19100	85.7	8.29	0	1	4	1	0	65	1		1	0	1	1		1	0	0	0	0	0	0	0
1	2	2011-07-25	2018-11-29	2018-12-07	2018-11-30	7.35616	1.265	32.3	20.1847	70	79	39	16830	83.2	17.79	0	1	4	1	0	70	1		1	1	1	1		1	1	1	0	0	0	0	0
1	2	2009-03-02	2018-12-03	2018-12-07	2018-12-03	9.76164	1.42	39.4	19.5398	40	45	39.2	13550	90	11.48	0	1	3	0	0	62	1		0	0	0	0		1	0	0	0	0	0	0	0
1	1	2011-05-18	2019-01-01	2019-01-04	2019-01-01	7.63014	1.323	26.74	15.2771	28	35	37.5	4000	65.4	0.78	1	0	3	1	0	45	0		0	0	0	0		1	0	0	0	0	0	0	0
1	2	2015-06-22	2019-03-21	2019-03-25	2019-03-21	3.74795	0.99	17.3	17.6513	17	24	39.4	12270	86.9	2.49	0	1	4	0	0	71	1		0	0	0	0		1	0	0	0	0	0	0	0
1	1	2011-10-18	2019-04-06	2019-04-11	2019-04-06	7.47123	1.242	35.5	23.0136	8	14	38.5	8270	87.6	9.14	0	1	5	1	0	56	1		0	0	0	0		1	0	0	0	0	0	0	0
1	2	2003-04-12	2019-05-28	2019-06-09	2019-05-28	16.137	1.64	53	19.7055	144	150	38.1	15090	87.2	10.6	0	1	5	1	1	157	1		0	0	1	1		1	1	1	0	0	1	0	1
1	1	2012-10-29	2019-06-16	2019-06-21	2019-06-16	6.63288	1.267	37.08	23.0986	28	33	39.2	32540	91.1	10.24	0	1	3	0	0	70	1		0	0	1	0		1	0	0	0	0	0	0	0
1	1	2006-10-17	2019-06-23	2019-06-26	2019-06-23	12.6904	1.644	55.1	20.3867	10	20	37.1	11000	89	0.16	1	0	3	1	0	52	0		0	0	0	0		1	0	0	0	0	0	0	0
1	2	2002-06-27	2019-07-26	2019-07-31	2019-07-27	17.0932	1.617	50.4	19.2757	50	58	38.7	16670	86.8	14.2	0	1	3	1	0	65	1		0	0	1	0		1	0	0	0	0	0	0	0
1	2	2011-09-27	2019-10-09	2019-10-13	2019-10-09	8.03836	1.261	36.26	22.8033	50	57	38.3	16590	84.3	12.07	0	1	3	1	0	55	1		0	0	0	0		1	0	0	0	0	0	0	0
1	1	2013-03-04	2019-10-19	2019-10-22	2019-10-20	6.63288	1.21	20.34	13.8925	31	43	37.9	14810	72.5	2.42	1	0	3	1	0	28	0		0	0	0	0		1	0	0	0	0	0	0	0
1	2	2007-10-29	2019-10-24	2019-10-30	2019-10-25	11.9973	1.503	40.58	17.9636	80	90	38.1	14080	78	9.27	0	1	5	1	1	85	1		0	0	0	0		1	1	1	0	0	0	0	1
1	1	2010-11-17	2019-12-28	2019-12-31	2019-12-28	9.11781	1.334	39.94	22.4438	15	21	38.1	16780	88.2	1.87	1	0	3	1	0	49	0		0	0	0	0		1	0	0	0	0	0	0	0
1	1	2016-03-04	2020-02-06	2020-02-12	2020-02-07	3.93151	0.98	14.8	15.4102	65	73	39.4	27670	77.5	15.56	0	1	4	0	0	53	1		0	0	0	0		1	0	0	0	0	0	0	0
1	1	2008-11-01	2020-02-08	2020-02-18	2020-02-08	11.2767	1.421	35.5	17.5809	22	28	38.5	24040	87.7	2.74	0	1	5	0	0	46	1		0	0	0	0		1	0	0	0	0	1	0	0
1	1	2010-09-29	2020-03-16	2020-03-21	2020-03-17	9.47123	1.324	31	17.6842	56	64	39.5	10180	58	17.18	0	1	5	1	0	45	1		1	0	1	0		1	1	0	0	1	0	0	0
1	1	2004-08-04	2020-03-29	2020-04-01	2020-03-30	15.663	1.723	55.4	18.6612	12	24	37.3	24010	86.8	0.08	1	0	3	0	0	29	0		0	0	0	0		1	0	0	0	0	0	0	0
1	1	2003-01-28	2020-04-19	2020-04-22	2020-04-19	17.2356	1.8	53	16.358	10	16	38.2	14460	87.8	0.73	1	0	3	0	0	35	0		0	0	0	0		1	0	0	0	0	0	0	0
1	1	2011-05-03	2020-04-23	2020-04-25	2020-04-23	8.98082	1.372	30.28	16.086	8	19	37.7	14740	92.3	0.06	1	0	3	1	0	30	0		0	0	0	0		1	0	0	0	0	0	0	0
1	1	2010-06-14	2020-05-04	2020-05-07	2020-05-05	9.89863	1.5	47	20.8889	28	34	38	17240	79.9	3.69	1	0	3	1	0	52	0		0	0	0	0		1	0	0	0	0	0	0	0
1	1	2009-04-07	2020-06-12	2020-06-17	2020-06-13	11.1918	1.512	44.6	19.5088	72	81	38.2	13180	81.7	7.54	0	1	4	1	0	35	1		0	0	0	0		1	1	1	0	0	0	0	1
1	1	2012-10-06	2020-07-04	2020-07-13	2020-07-04	7.74795	1.119	25.6	20.4447	168	179	37.7	36530	89.7	28.66	0	1	5	0	0	147	1		0	0	0	0		1	0	0	0	0	0	0	0
1	1	2009-12-15	2020-08-08	2020-08-12	2020-08-08	10.6548	1.42	49	24.3007	40	48	38.4	12920	83.4	16.31	0	1	3	1	0	39	1		0	0	0	0		1	0	0	0	0	0	0	0
1	2	2011-01-20	2020-09-25	2020-10-03	2020-09-26	9.69041	1.288	23.4	14.1054	50	71	39.2	15290	88.6	3.31	0	1	4	1	0	44	1		0	0	0	0		1	0	0	0	0	0	0	0
1	1	2009-08-14	2020-10-10	2020-10-16	2020-10-11	11.1671	1.5	40	17.7778	35	51	39.7	20650	90.5	3.42	0	1	4	1	1	83	1		0	0	0	0		1	1	1	0	0	0	0	0
1	2	2004-08-04	2020-11-13	2020-11-17	2020-11-14	16.2904	1.646	44	16.2403	33	42	38.5	24480	90.4	10.91	0	1	3	1	0	47	1		0	0	0	0		1	0	0	0	0	0	0	0
1	1	2011-10-18	2020-11-15	2020-11-19	2020-11-16	9.08767	1.308	23.6	13.7942	48	56	39.2	19300	88.4	3.8	0	1	3	1	0	55	1		0	0	0	0		1	1	0	0	1	0	0	0
1	1	2012-05-22	2020-11-20	2020-11-23	2020-11-20	8.50411	1.373	38	20.1578	15	21	38	30680	87.3	3.54	0	1	3	1	0	47	1		0	0	0	0		1	0	0	0	0	0	0	0
1	2	2006-09-27	2020-11-23	2020-11-27	2020-11-23	14.1671	1.615	48.9	18.7484	40	48	37.4	17800	87.8	3.13	0	1	3	0	0	53	1		0	0	0	0		1	0	0	0	0	0	0	0
1	1	2005-02-16	2020-12-04	2020-12-07	2020-12-04	15.8082	1.713	55.2	18.8115	36	50	37.7	13450	84.3	4.57	0	1	3	0	0	74	1		0	0	0	0		1	0	0	0	0	0	0	0
1	2	2017-05-02	2021-06-22	2021-06-27	2021-06-22	4.14247	0.936	12.9	14.7244	33	41	38.3	12770	83.5	11.12	0	1	4	1	0	49	1		0	0	1	0		1	0	0	0	0	0	0	0
1	2	2012-03-24	2021-07-10	2021-07-14	2021-07-10	9.30137	1.415	32.1	16.0322	24	31	38.8	14840	90.2	5.22	0	1	3	0	0	46	1		0	0	1	0		1	0	0	0	0	0	0	0
1	2	2015-01-17	2021-07-18	2021-07-26	2021-07-19	6.50685	1.19	21.1	14.9001	25	31	37.9	23260	85.2	3.31	0	1	4	1	1	78	1		1	0	1	0		1	1	1	0	1	0	0	0
1	2	2007-04-22	2021-11-07	2021-11-11	2021-11-07	14.5562	1.55	52	21.6441	30	37	39.2	15810	91.1	8.9	0	1	4	1	0	53	1		0	0	0	0		1	0	0	0	0	0	0	0
1	2	2010-11-04	2021-12-07	2021-12-11	2021-12-07	11.0986	1.557	51.4	21.2024	11	17	36.4	18380	89.4	0.26	0	1	3	1	0	48	1		0	0	0	0		1	0	0	0	0	0	0	0
1	1	2006-02-03	2021-12-12	2021-12-16	2021-12-13	15.8685	1.734	70.7	23.5137	30	37	37.9	15690	83.9	3.74	1	0	3	1	1	51	0		0	0	0	0		1	1	1	0	0	0	0	1
1	1	2015-06-28	2022-01-20	2022-01-24	2022-01-21	6.5726	1.222	22	14.7326	32	48	39.7	11720	84.3	3.36	0	1	4	1	0	44	1		0	0	0	0		1	0	0	0	0	0	0	0
1	2	2008-03-27	2022-01-15	2022-02-21	2022-02-16	13.9014	1.55	50	20.8117	48	53	39.3	9880	85	16	0	1	4	1	1	77	1		0	0	1	0		1	0	0	0	0	0	0	0
1	1	2005-03-16	2022-02-24	2022-02-27	2022-02-25	16.9589	1.784	56	17.5954	48	64	37.3	15640	82.2	5.4	0	1	3	1	0	52	1		0	0	0	0		1	0	0	0	0	0	0	0
1	1	2004-11-26	2022-04-24	2022-05-03	2022-04-25	17.4219	1.7	71.1	24.6021	19	26	38.9	12530	84.5	6.07	0	1	4	1	0	35	1		0	0	1	0		1	0	0	1	0	1	0	0
1	1	2007-10-25	2022-06-25	2022-06-30	2022-06-25	14.6767	1.71	88	30.0947	35	45	37.1	13840	86.3	1.26	0	1	3	1	0	29	1		0	0	0	0		1	0	0	0	0	0	0	0
1	2	2015-03-21	2022-08-27	2022-08-31	2022-08-27	7.4411	1.198	23.3	16.2346	30	40	38.2	19610	83	15.58	0	1	3	1	0	39	1		0	0	1	0		1	0	0	0	0	0	0	0
1	2	2008-04-22	2022-12-05	2022-12-09	2022-12-05	14.6301	1.62	50	19.052	15	25	37.8	14870	84.1	0.03	0	1	3	0	0	43	0		1	0	1	0		1	0	0	0	0	0	0	0
2	2	2007-11-01	2018-01-16	2018-01-21	2018-01-16	10.2164	1.35	27.7	15.1989	100	110	38.2	15250	64	6.54	0	1	5	0	0	75	1		0	0	1	0		1	0	0	0	0	0	0	0
2	1	2001-02-01	2018-02-03	2018-02-05	2018-02-03	17.0164	1.77	92.2	29.4296	20	26	37.6	14220	66.7	2.268	0	1	3	0	0	35	0		0	0	0	0		1	0	0	0	0	0	0	0
2	1	2009-09-01	2018-02-12	2018-02-15	2018-02-12	8.45479	1.34	39	21.7198	36	42	39.2	24900	91	5.762	0	1	3	1	0	40	1		0	0	0	0		1	0	0	0	0	0	1	0
2	2	2002-07-01	2018-03-31	2018-04-05	2018-03-31	15.7589	1.661	48.2	17.4706	33	39	38.9	17500	79.7	9.396	0	1	3	1	1	100	1		1	0	1	0		1	0	0	0	0	0	0	0
2	1	2010-09-01	2018-04-18	2018-04-23	2018-04-19	7.63562	1.279	24.1	14.7325	56	69	40.2	14200	91.6	9.708	0	1	4	0	0	65	1		0	0	0	0		1	0	0	0	0	0	0	0
2	1	2006-01-01	2018-05-23	2018-05-29	2018-05-24	12.4	1.631	47.1	17.7057	48	69	38.4	17900	90.2	19.07	0	1	4	0	0	65	1		0	0	0	0		1	0	0	0	0	0	0	0
2	1	2009-10-01	2018-07-16	2018-07-19	2018-07-16	8.79452	1.329	27.7	15.683	18	36	38.8	8800	84.1	11.047	0	1	4	0	0	70	1		0	0	0	0		1	1	1	0	0	0	0	1
2	1	2006-02-01	2018-08-13	2018-08-29	2018-08-13	12.537	1.553	48.35	20.0472	72	80	39.2	8270	82.4	22.208	0	1	5	1	1	70	1		1	1	1	1		1	1	1	0	0	0	0	0
2	2	2010-12-01	2018-09-18	2018-09-23	2018-09-18	7.80274	1.315	24.5	14.1682	24	32	39.3	17800	91.6	5.616	0	1	3	1	0	50	1		0	0	0	0		1	0	0	0	0	0	0	0
2	1	2007-11-01	2018-11-19	2018-11-21	2018-11-19	11.0575	1.42	40.6	20.1349	9	15	38.1	17100	75.4	0.7	0	1	3	0	0	30	0		0	0	0	0		0	0	0	0	0	0	0	0
2	2	2008-04-01	2019-04-06	2019-04-11	2019-04-06	11.0192	1.475	31.9	14.6625	48	53	38.7	19400	92.3	12.74	0	1	5	1	0	60	1		0	0	0	0		1	0	0	0	0	0	0	0
2	1	2011-07-01	2019-06-23	2019-06-27	2019-06-23	7.98356	1.334	43	24.1633	10	15	37.2	20100	90.6	2.9	0	1	3	1	1	95	1		0	0	0	0		1	0	0	0	0	0	0	0
2	2	2012-10-01	2019-08-01	2019-08-07	2019-08-02	6.83836	1.21	29.4	20.0806	18	24	38.5	16000	87.2	0.8	1	0	3	1	0	70	0		0	0	0	0		1	0	0	0	0	0	0	0
2	1	2011-10-01	2019-09-09	2019-09-11	2019-09-09	7.94521	1.332	32.3	18.2051	23	30	38	28600	85.1	4.28	1	0	3	1	0	40	0		0	0	0	0		0	0	0	0	0	0	0	0
2	1	2000-12-01	2019-09-13	2019-09-17	2019-09-13	18.7945	1.74	82	27.0842	168	176	37.7	13200	77.8	11.68	0	1	4	1	0	85	0		0	0	0	0		1	0	0	0	0	0	0	0
2	1	2007-01-01	2019-09-24	2019-09-28	2019-09-25	12.7397	1.68	73.5	26.0417	13	32	38.5	15500	81.7	1.21	0	1	3	0	0	30	0		0	0	0	0		0	0	0	0	0	0	0	0
2	1	2011-07-01	2019-10-04	2019-10-18	2019-10-14	8.29315	1.281	24.4	14.8693	40	50	38.5	14300	88.5	1.169	1	0	3	1	0	30	0		1	0	1	0		1	0	0	0	0	0	0	0
2	2	2007-06-01	2019-12-08	2019-12-11	2019-12-08	12.5288	1.6	43	16.7969	33	39	38.1	16100	83	5.626	0	1	3	1	0	40	1		0	0	0	0		1	0	0	0	0	0	0	0
2	1	2003-11-01	2020-01-25	2020-02-03	2020-01-25	16.2438	1.787	64	20.0415	62	68	38	18820	86.1	29.3	0	1	5	1	1	95	1		0	0	1	1		1	0	0	0	0	1	0	0
2	1	2010-02-01	2020-01-25	2020-01-28	2020-01-25	9.9863	1.353	39.7	21.6868	48	53	38.2	22070	81.1	8.13	1	0	3	0	0	45	0		0	0	0	0		1	0	0	0	0	0	0	0
2	1	2008-11-01	2020-02-09	2020-02-12	2020-02-10	11.2822	1.42	30.5	15.126	20	29	38.1	16100	86.9	0.77	1	0	3	1	0	35	0		0	0	1	0		1	0	0	0	0	0	0	0
2	2	2011-12-01	2020-06-07	2020-06-10	2020-06-08	8.52603	1.3	28	16.568	10	17	38.1	14070	88.6	0.765	1	0	3	1	0	30	0		0	0	0	0		1	0	0	0	0	0	0	0
2	1	2006-06-01	2020-09-17	2020-09-20	2020-09-17	14.3068	1.75	75	24.4898	8	20	37.7	14260	83	0.27	1	0	3	0	0	35	0		0	0	0	0		1	0	0	0	0	0	0	0
2	1	2014-08-01	2020-12-25	2020-12-30	2020-12-25	6.40548	1.212	26.6	18.1082	24	32	38.9	17630	85.5	9.67	0	1	4	1	0	40	1		0	0	1	0		1	1	0	0	1	0	0	0
2	1	2003-09-01	2021-04-26	2021-04-29	2021-04-26	17.663	1.7	60	20.7612	58	64	37.5	12700	76.5	1.793	1	0	3	1	0	30	0		0	0	0	0		1	0	0	0	0	0	0	0
2	1	2014-12-01	2021-05-17	2021-05-21	2021-05-18	6.46575	1.24	31.5	20.4865	30	35	37.4	26640	90.3	6.924	0	1	3	0	0	55	1		0	0	0	0		1	0	0	0	0	0	0	0
2	1	2013-02-01	2021-05-26	2021-05-30	2021-05-26	8.31781	1.294	34.3	20.4845	21	27	38.7	21180	87.8	3.2	0	1	3	0	0	45	1		0	0	0	0		1	0	0	0	0	0	0	0
2	1	2011-12-01	2021-07-29	2021-08-01	2021-07-30	9.66849	1.237	33.6	21.9584	17.5	30.5	37.4	8250	90.6	0.878	1	0	3	0	0	35	0		0	0	0	0		1	0	0	0	0	0	0	0
2	1	2012-07-01	2021-11-03	2021-11-06	2021-11-03	9.34795	1.43	47.7	23.3263	29	52	37.3	14460	73.6	1.8	0	1	3	0	0	55	1		0	0	0	0		1	0	0	0	0	0	0	0
2	2	2010-08-01	2022-04-07	2022-04-11	2022-04-07	11.6904	1.45	41	19.5006	120	125	39.4	16850	90.1	8.419	0	1	4	1	1	45	1		0	0	0	0		1	1	0	1	1	0	0	0
2	2	2010-08-01	2022-04-16	2022-04-20	2022-04-16	11.7151	1.485	35	15.8714	70	77	38.2	8280	84	1.95	0	1	5	1	1	55	1		0	0	0	0		1	0	0	0	0	0	0	0
2	2	2014-12-01	2022-04-18	2022-04-23	2022-04-19	7.3863	1.2	20	13.8889	72	78	38.7	7810	84.3	11.274	0	1	5	1	1	45	1		0	0	0	0		1	0	0	0	0	0	0	0
2	1	2005-11-01	2022-05-21	2022-05-25	2022-05-22	16.5644	1.74	64.4	21.271	24	36	37.5	14290	80.8	10.447	0	1	3	0	0	55	1		0	0	0	0		1	0	0	0	0	0	0	0
3	1	2011-01-25	2022-09-28	2022-10-01	2022-09-28	11.6822	1.55	36.7	15.2758	24	27	38.3	14000	70.2	4.27	1	0	3	0	0	45	0		0	0	0	0		0	0	0	0	0	0	0	0
3	1	2007-11-18	2022-08-26	2022-08-28	2022-08-26	14.7808	1.73	73.8	24.6584	24	29	37.1	9900	66.8	6.78	1	0	3	0	0	60	0		0	0	0	0		0	0	0	0	0	0	0	0
3	2	2010-08-04	2022-05-01	2022-05-13	2022-05-02	11.7507	1.46	34	15.9505	52	64	36.9	7700	87.9	19.83	1	0	5	1	1	100	1		0	0	1	1		1	1	1	0	0	1	0	1
3	1	2010-01-11	2022-04-07	2022-04-13	2022-04-08	12.2466	1.52	60	25.9695	4	28	38	16500	91.7	0.3	1	0	3	1	0	40	1		0	0	0	0		1	0	0	0	0	0	0	0
3	2	2017-12-28	2021-11-04	2021-11-06	2021-11-04	3.85479	1.02	15	14.4175	8	16	38.8	20500	93.7	3.59	1	0	3	0	0	30	0		0	0	0	0		1	0	0	0	0	0	0	0
3	2	2004-10-19	2021-06-22	2021-06-28	2021-06-22	16.6849	1.65	70	25.7117	40	48	37	11900	75	4.07	1	0	4	0	0	165	1		0	0	0	0		1	0	0	0	0	0	0	0
3	2	2008-12-12	2021-06-19	2021-06-21	2021-06-19	12.526	1.61	52	20.061	72	78	37.8	6500	66.5	0.3	1	0	3	0	0	45	0		0	0	0	0		1	0	0	0	0	0	0	0
3	2	2003-11-01	2021-06-14	2021-06-16	2021-06-14	17.6301	1.72	58	19.6052	24	31	38.1	14700	85.1	1.31	1	0	3	0	0	65	0		0	0	0	0		0	0	0	0	0	0	0	0
3	2	2006-01-20	2021-05-24	2021-05-27	2021-05-25	15.3534	1.56	58	23.833	8	22	37.1	18100	89.4	0.3	1	0	3	1	0	50	0		0	0	0	0		0	0	0	0	0	0	0	0
3	2	2003-09-08	2021-04-21	2021-04-26	2021-04-21	17.6301	1.65	70	25.7117	30	46	38.2	17000	91.3	4.52	1	0	4	1	1	95	1		0	0	1	0		1	0	0	0	0	0	0	0
3	2	2009-04-05	2021-03-20	2021-03-26	2021-03-20	11.9644	1.53	66	28.1943	72	82	38.7	13100	82.9	13.39	1	0	4	0	0	95	1		0	0	1	0		1	0	0	0	0	0	0	0
3	2	2010-02-06	2021-01-28	2021-01-30	2021-01-28	10.9836	1.45	42	19.9762	48	52	37.6	16300	84.9	1.36	1	0	3	1	0	50	0		0	0	0	0		0	0	0	0	0	0	0	0
3	2	2014-02-19	2020-12-24	2020-12-28	2020-12-24	6.84932	1.21	29.5	20.1489	24	27	38	18100	93.3	0.67	1	0	3	1	0	50	1		1	0	1	0		1	0	0	0	0	0	0	0
3	1	2013-08-28	2020-12-04	2020-12-06	2020-12-04	7.27397	1.31	35	20.3951	14	19	37.6	15500	80.4	1.48	1	0	3	1	0	40	0		0	0	0	0		0	0	0	0	0	0	0	0
3	2	2014-02-18	2020-06-15	2020-06-18	2020-06-15	6.32603	1.21	22.5	15.3678	22	31	39.1	20300	91.9	18.45	1	0	3	0	0	35	0		0	0	0	0		1	0	0	0	0	0	0	0
3	1	2007-06-06	2020-02-03	2020-02-08	2020-02-03	12.6712	1.82	90	27.1706	48	51	37.3	18500	83.2	4.39	0	1	3	0	0	90	0		0	0	0	0		0	0	0	0	0	0	0	0
3	2	2001-07-06	2019-12-03	2019-12-06	2019-12-04	18.4247	1.67	53	19.0039	25	29	36.9	19100	83.4	5.56	0	1	3	0	0	95	1		0	0	0	0		0	0	0	0	0	0	0	0
3	1	2000-12-15	2019-12-03	2019-12-06	2019-12-03	18.9781	1.78	85	26.8274	48	51	36.9	5800	70.1	7.15	0	1	3	0	0	135	1		0	0	0	0		1	0	0	0	0	0	0	0
3	2	2005-11-01	2019-09-03	2019-09-06	2019-09-03	13.8466	1.59	41	16.2177	72	79	37.3	13800	85.1	9.76	0	1	4	1	0	110	1		0	0	0	0		1	0	0	0	0	0	0	0
3	1	2003-12-04	2019-05-19	2019-05-22	2019-05-19	15.4658	1.63	50	18.8189	96	102	37.3	15200	74.8	3.38	0	1	3	1	0	120	1		0	0	0	0		1	1	0	0	1	0	0	0
3	2	2007-04-10	2019-01-03	2019-01-06	2019-01-03	11.7425	1.62	52	19.8141	96	103	36.6	14300	87.2	14.34	0	1	3	1	0	40	1		0	0	0	0		1	0	0	0	0	0	0	0
3	1	2006-02-04	2018-09-20	2018-09-22	2018-09-20	12.6329	1.6	60	23.4375	16	22	36.6	12100	73.2	0.47	0	1	3	1	0	60	0		0	0	0	0		0	1	0	1	1	0	0	0
3	1	2006-06-18	2018-08-29	2018-08-31	2018-08-29	12.2055	1.54	53	22.3478	4	10	37.2	19000	78.4	0.3	0	1	3	1	0	35	0		0	0	0	0		0	0	0	0	0	0	0	0
3	2	2009-01-07	2018-04-03	2018-04-06	2018-04-03	9.2411	1.3	28	16.568	6	10	37.7	22900	91	1.02	0	1	3	0	0	35	0		0	0	0	0		1	0	0	0	0	0	0	0
4	1	2007-06-11	2021-08-05	2021-08-18	2021-08-06	14.1644	1.467	33.65	15.636	264	288	38.1	15960	81.9	14.6	0	1	5	1	1	215	1		1	1	1	1		1	1	0	0	1	1	0	0
4	2	2008-07-02	2021-09-25	2021-10-03	2021-09-26	13.2438	1.714	52.15	17.7514	48	72	38.5	13180	84.2	18.51	1	0	5	1	0	75	1		0	0	0	0		1	0	0	0	0	0	0	0
4	2	2014-11-27	2021-08-04	2021-08-07	2021-08-04	6.69041	1.194	25.25	17.7114	22	26	38.1	13330	85.9	26.17	1	0	5	1	0	60	1		0	0	0	0		1	0	0	0	0	0	0	0
4	2	2013-06-24	2022-04-14	2022-04-21	2022-04-14	8.81096	1.358	25.85	14.0172	72	84	38.1	18700	89.3	19.58	1	0	5	1	0	60	1		0	0	1	0		0	1	1	0	0	1	0	1
4	1	2006-02-22	2022-12-04	2022-12-07	2022-12-05	16.7945	1.686	77.6	27.299	9	29	39.1	17170	78.6	0.95	1	0	4	1	0	25	0		0	0	0	0		1	0	0	0	0	0	0	0
4	2	2010-07-02	2021-07-29	2021-08-03	2021-07-30	11.0849	1.665	76	27.4148	34	51	39	20690	87.1	13.57	1	0	4	1	0	50	0		0	0	1	0		1	1	1	0	0	0	0	0
4	2	2010-01-16	2021-04-20	2021-04-24	2021-04-21	11.2685	1.53	45	19.2234	72	93	38.2	13710	78.9	13.46	0	1	4	1	0	45	1		0	0	0	0		0	0	0	0	0	0	0	0
4	2	2011-09-01	2021-03-17	2021-03-19	2021-03-17	9.54795	1.526	48.9	20.9991	12	18	38	17140	89.1	2.24	1	0	4	1	0	25	0		0	0	0	0		0	0	0	0	0	0	0	0
4	1	2010-05-09	2022-06-06	2022-06-10	2022-06-06	12.0849	1.669	71	25.4886	26	43	39.2	14570	80.6	5.11	1	0	4	1	0	65	0		0	0	0	0		1	0	0	0	0	0	0	0
4	2	2011-06-24	2021-11-27	2021-11-29	2021-11-28	10.4384	1.62	53	20.1951	72	84	37.5	8500	77.3	19.42	1	0	4	0	0	40	1		0	0	0	0		1	0	0	0	0	0	0	0
4	2	2007-08-21	2020-12-21	2020-12-24	2020-12-22	13.3479	1.63	51.6	19.4211	120	139	37.3	9050	76.1	6.97	1	0	4	0	0	75	1		0	0	0	0		1	0	0	0	0	0	0	0
4	2	2012-04-14	2021-03-30	2021-04-06	2021-04-02	8.9726	1.281	35	21.329	120	150	38.7	12570	72.3	1.86	1	0	4	1	1	60	1		0	0	0	0		1	0	0	0	0	0	0	0
4	2	2016-04-08	2021-04-24	2021-05-04	2021-04-26	5.05205	1.1	19.4	16.0331	40	85	38.6	12940	88.4	1.11	1	0	4	1	1	50	1		0	0	0	0		1	1	0	0	1	0	0	0
4	1	2014-10-11	2022-08-25	2022-08-29	2022-08-25	7.87671	1.297	28.3	16.8231	12	24	38.2	10460	79.6	0.31	0	1	4	1	0	55	1		0	0	0	0		0	1	0	0	1	0	0	0
4	1	2005-09-27	2021-05-26	2021-05-29	2021-05-27	15.674	1.76	58.1	18.7565	14	32	37.7	15870	83.7	5.76	1	0	3	0	0	40	0		0	0	0	0		0	0	0	0	0	0	0	0
4	1	2006-06-16	2020-08-09	2020-08-16	2020-08-09	14.1589	1.7	80	27.6817	3	12	39	5820	91.3	3.23	0	1	3	0	0	55	1		1	0	1	1		1	0	0	0	0	0	0	0
4	2	2006-10-23	2021-10-23	2021-10-26	2021-10-23	15.011	1.638	56	20.8718	6	14	38	6710	45.3	0.02	1	0	3	0	0	65	0		0	0	0	0		1	0	0	0	0	0	0	0
4	1	2008-04-29	2020-05-27	2020-05-30	2020-05-28	12.0877	1.393	32.6	16.8002	14	28.5	39	14520	88.5	1.27	1	0	3	1	0	60	0		0	0	0	0		1	0	0	0	0	0	0	0
4	2	2006-10-18	2021-07-12	2021-07-16	2021-07-12	14.7425	1.613	61.02	23.4533	36	46	38.7	15180	85.6	12.42	1	0	3	1	1	70	1		0	0	0	0		0	0	0	0	0	0	0	0
4	2	2007-10-12	2022-10-05	2022-10-09	2022-10-06	14.9945	1.649	47.3	17.3948	4	28	38.6	12640	91.2	0.03	1	0	3	0	0	30	0		0	0	0	0		1	0	0	0	0	0	0	0
4	1	2010-03-19	2022-09-07	2022-09-10	2022-09-08	12.4822	1.604	46.8	18.1902	30	52	40	8160	92	11.47	1	0	3	1	0	50	0		0	0	0	0		1	0	0	0	0	0	0	0
4	1	2011-11-10	2021-11-27	2021-11-29	2021-11-27	10.0548	1.44	35	16.8789	16	33	38	14040	82.7	0.39	1	0	3	1	0	20	0		0	0	0	0		0	0	0	0	0	0	0	0
4	1	2014-04-22	2021-11-26	2021-11-28	2021-11-26	7.60274	1.19	21	14.8295	96	102	37.3	19380	88.2	5.41	1	0	3	1	0	30	0		0	0	0	0		1	0	0	0	0	0	0	0
4	1	2003-09-20	2021-06-25	2021-06-29	2021-06-26	17.7781	1.71	59	20.1771	15	29	38.4	16330	83.4	0.33	1	0	3	1	0	35	0		0	0	0	0		1	1	1	0	0	0	0	1
4	1	2008-01-22	2020-12-25	2020-12-28	2020-12-26	12.937	1.617	62.95	24.0755	14	23	38.8	16580	88.9	1.4	1	0	3	1	0	45	0		0	0	0	0		0	0	0	0	0	0	0	0
